# Supplementary material for: Comparative and phylogenetic analysis of complete chloroplast genome sequences of Salvia regarding its worldwide distribution
Source: Sci Rep. 2023 Aug 31;13:14268. doi: 10.1038/s41598-023-41198-y (PMC10471775; doi:10.1038/s41598-023-41198-y)
Supplement: Supplementary file 1 — Supplementary Table S1. [file 41598_2023_41198_MOESM1_ESM.xlsx]

## Sheet: sheet 1
Table S1 Summary of features of published Salvia chloroplast genomes
Accession number	Identical number	Species	Sequence upload date	Distribution	Native range	Length (bp)				Number of genes				GC content (%)				Reference (PMID/DOI)	Included in the phylogenitic analysis
						Genome	LSC	SSC	IR	Total	Protein coding	tRNA	rRNA	Genome	LSC	SSC	IR
MG772529	NC038165	Salvia officinalis	2018-07-31	CAM	SW. Germany to S. Europe	151089	82407	17500	25591	133	88	37	8	38.01	36.21	31.89	43.1	NA	No
MN520021	NA	Salvia officinalis	2020-09-23	CAM	SW. Germany to S. Europe	151135	82463	17500	25586	133	88	37	8	38.04	36.21	32.49	43.08	NA	No
MN520023	NC050900	Salvia sclarea	2020-09-23	CAM	Medit. to Central Asia and W. Himalaya	151268	82535	17595	25569	132	87	37	8	37.95	36.1	31.68	43.08	10.1086/710083	Yes
MN520019	NC050897	Salvia merjamie	2020-09-23	CAM	Eritrea to N. Tanzania, SW. Arabian Peninsula	151286	82566	17586	25567	134	89	37	8	37.94	36.08	31.67	43.11	10.1086/710083	Yes
MN520020	NC050898	Salvia nilotica	2020-09-23	CAM	Eritrea to S. Tropical Africa	151450	82740	17464	25623	134	89	37	8	37.99	36.12	31.9	43.09	NA	Yes
MN520025	NC050902	Salvia yangii	2020-09-23	CAM	Afghanistan to W. China	151466	82694	17566	25603	134	89	37	8	38.05	36.23	31.93	43.09	NA	No
MT012421	NA	Salvia yangii	2020-11-28	CAM	Afghanistan to W. China	151473	82701	17566	25603	134	89	37	8	38.05	36.23	31.93	43.09	33193683	No
MT537168	NA	Salvia yangii	2021-01-24	CAM	Afghanistan to W. China	151473	82701	17566	25603	130	85	37	8	38.05	36.23	31.93	43.09	33457870	Yes
MT156378	NA	Salvia deserta	2021-08-11	CAM	Central Asia to SW. Siberia and Xinjiang	151326	82230	17550	25551	134	89	37	8	37.96	36.12	31.72	43.12	NA	Yes
OM691673	NA	Salvia rosmarinus	2022-03-22	CAM	Medit	151585	82642	17619	25662	132	87	37	8	38.07	36.3	31.93	43.04	NA	No
OM691672	NA	Salvia rosmarinus	2022-03-22	CAM	Medit	151577	82644	17619	25657	132	87	37	8	38.08	36.3	31.91	43.06	NA	Yes
OM617846	NA	Salvia officinalis	2022-05-30	CAM	SW. Germany to S. Europe	151163	82429	17510	25612	131	87	36	8	38.04	36.22	31.87	43.07	NA	No
MZ636550	NA	Salvia officinalis	2022-08-10	CAM	SW. Germany to S. Europe	151163	82429	17510	25612	132	87	37	8	38.04	36.22	31.87	43.07	NA	No
ON641324	NA	Salvia officinalis	2022-08-27	CAM	SW. Germany to S. Europe	151163	82429	17510	25612	133	87	38	8	38.04	36.22	31.87	43.07	NA	No
ON641355	NA	Salvia officinalis	2022-08-27	CAM	SW. Germany to S. Europe	151163	82429	17510	25612	132	87	37	8	38.03	36.22	31.87	43.05	NA	No
ON641364	NA	Salvia officinalis	2022-08-27	CAM	SW. Germany to S. Europe	151164	82430	17510	25612	133	88	37	8	38.04	36.22	31.87	43.07	NA	No
ON641379	NA	Salvia officinalis	2022-08-27	CAM	SW. Germany to S. Europe	151163	82429	17510	25612	132	87	37	8	38.04	36.22	31.87	43.07	NA	Yes
MW752204	NA	Salvia glutinosa	2022-10-09	CAM	Europe to Iran	151662	82808	17644	25605	134	89	37	8	37.96	36.09	31.87	43.07	NA	Yes
MT083896	NC046838	Salvia hispanica	2020-03-12	CASA	Mexico to Ecuador	150980	82276	17535	25586	130	85	37	8	37.98	36.15	31.63	43.11	10.1080/23802359.2020.1749162	No
MT381946	NC050053	Salvia tiliifolia	2020-07-26	CASA	Texas to Peru	150836	82129	17533	25587	131	86	37	8	37.99	36.14	31.71	43.11	33366958	Yes
MN520024	NC050901	Salvia splendens	2020-09-23	CASA	Brazil (Rio de Janeiro)	150604	82181	17857	25283	132	87	37	8	38.03	36.2	31.86	43.19	10.1086/710083	No
MN520017	NA	Salvia hispanica	2020-09-23	CASA	Mexico to Ecuador	150980	82279	17535	25583	132	87	37	8	37.98	36.15	31.63	43.11	10.3390/d14050324	Yes
MZ325864	NA	Salvia leucantha	2021-07-18	CASA	Mexico to Central America	151021	82262	17537	25611	130	85	37	8	37.99	36.16	31.72	43.08	NA	No
MT156368	NA	Salvia pansamalensis	2021-08-11	CASA	Mexico (Chiapas) to Guatemala	150988	82284	17536	25584	133	88	37	8	38.04	36.21	31.76	43.14	NA	Yes
MT156367	NA	Salvia leucantha	2021-08-11	CASA	Mexico to Central America	151038	82278	17540	25610	133	88	37	8	38	36.16	31.72	43.08	NA	Yes
MT156366	NA	Salvia iodantha	2021-12-13	CASA	Mexico	150814	82102	17538	25587	133	88	37	8	38	36.16	31.71	43.11	NA	Yes
MT156365	NA	Salvia microphylla	2021-12-13	CASA	Arizona to Guatemala	150873	82273	17432	25584	133	88	37	8	38.01	36.17	31.73	43.11	NA	Yes
MT156372	NA	Salvia karwinskii	2021-12-13	CASA	Central Mexico to Nicaragua	150907	82205	17538	25582	134	89	37	8	38.05	36.22	31.77	43.14	NA	Yes
MT156371	NA	Salvia azurea	2021-12-13	CASA	W. Central & S. U.S.A	150959	82238	17535	25593	134	89	37	8	38.02	36.18	31.75	43.11	NA	Yes
MT156369	NA	Salvia tubifera	2021-12-13	CASA	Mexico to Guatemala	150977	82178	17519	25640	134	89	37	8	38.02	36.19	31.75	43.08	NA	Yes
MT156364	NA	Salvia curviflora	2021-12-13	CASA	Mexico	150986	82230	17550	25603	133	88	37	8	37.98	36.13	31.71	43.1	NA	Yes
MT156374	NA	Salvia oxyphora	2021-12-13	CASA	Central Bolivia	151014	82293	17531	25595	134	89	37	8	38.04	36.21	31.8	43.13	NA	Yes
MT156370	NA	Salvia semiatrata	2021-12-13	CASA	Mexico (Oaxaca)	151036	82326	17536	25587	133	88	37	8	38.01	36.13	31.76	43.12	NA	Yes
MT156363	NA	Salvia adenophora	2021-12-13	CASA	Mexico (Oaxaca)	151072	82289	17539	25622	134	89	37	8	38.01	36.17	31.74	43.12	NA	Yes
MT156373	NA	Salvia madrensis	2021-12-13	CASA	NW. Mexico	151091	82356	17529	25603	134	89	37	8	38.03	36.19	31.82	43.11	NA	Yes
OM617847	NA	Salvia splendens	2022-05-30	CASA	Brazil (Rio de Janeiro)	150604	82181	17857	25283	130	86	36	8	38.04	36.2	31.85	43.2	NA	Yes
OP645384	NA	Salvia hispanica	2022-12-08	CASA	Mexico to Ecuador	156047	79550	15015	30741	133	88	37	8	37.83	36.27	32.13	41.24	NA	No
JX312195	NC020431	Salvia miltiorrhiza	2013-02-28	EA	Central & S. China to Vietnam	151328	82695	17557	25538	133	88	37	8	38.02	36.15	31.99	43.13	23460883	Yes
KY646163	NC035233	Salvia japonica	2017-06-11	EA	S. China, Temp. E. Asia	153995	84573	17590	25916	133	88	37	8	38	36.24	31.67	43.03	NA	No
MH603953	NC041091	Salvia przewalskii	2019-01-25	EA	Tibet to Central China	151319	82732	17605	25491	134	89	37	8	37.96	36.08	31.88	43.11	10.1016/j.eng.2019.01.017	No
MH603954	NC041092	Salvia bulleyana	2019-01-25	EA	China (Yunnan)	151547	82853	17596	25549	134	89	37	8	37.99	36.12	31.89	43.12	NA	No
MK344723	NA	Salvia przewalskii	2019-03-10	EA	Tibet to Central China	152678	84102	17638	25469	132	87	37	8	38.04	36.18	31.94	43.21	NA	Yes
MK944406	NA	Salvia roborowskii	2020-05-05	EA	Himalaya to China	151654	82872	17590	25596	134	89	37	8	38	36.14	31.89	43.1	NA	No
MK944407	NA	Salvia prattii	2020-05-05	EA	Qinghai to China (Sichuan)	151690	82904	17594	25596	134	89	37	8	38	36.13	31.93	43.1	NA	Yes
MK944405	NA	Salvia yunnanensis	2020-05-05	EA	S. Central China	151396	82646	17572	25589	134	89	37	8	38.01	36.13	32	43.1	NA	No
MN520026	NC050903	Salvia yunnanensis	2020-09-23	EA	S. Central China	151413	82656	17577	25590	132	87	37	8	38.02	36.14	32	43.11	NA	No
MN520018	NC050896	Salvia meiliensis	2020-09-23	EA	China (Anhui)	151614	82854	17580	25590	133	88	37	8	37.99	36.11	32	43.1	NA	Yes
MN520022	NC050899	Salvia petrophila	2020-09-23	EA	China (Guangxi)	151688	82883	17641	25582	133	88	37	8	38	36.14	31.84	43.14	NA	Yes
MN834131	NC050929	Salvia plebeia	2020-09-28	EA	Iran to S. Russian Far East and Vietnam, N. Sumatera, Philippines (N. Luzon), N. & E. Queensland to E. Victoria	151062	82454	17498	25555	133	88	37	8	38.01	36.14	31.97	43.1	32768163	No
MT012420	NA	Salvia miltiorrhiza	2020-11-28	EA	Central & S. China to Vietnam	151389	82775	17572	25521	133	88	37	8	38.02	36.13	32.02	43.14	10.3389/fgene.2020.574962	No
MT901216	NC059718	Salvia daiguii	2021-03-16	EA	China (Hunan)	151434	82752	17576	25553	134	89	37	8	38.03	36.15	32.07	43.13	NA	Yes
MN062350	NA	Salvia trijuga	2021-07-02	EA	Tibet to S. Central China	151345	82577	17584	25592	132	87	37	8	37.87	35.97	31.72	43.05	NA	No
MT156376	NA	Salvia digitaloides	2021-08-11	EA	S. Central China	151592	82888	17606	25549	134	89	37	8	37.97	36.1	31.86	43.11	NA	Yes
MZ900990	NC058851	Salvia nanchuanensis	2021-10-02	EA	S. Central China	151568	82835	17575	25579	133	88	37	8	37.97	36.1	31.97	43.06	NA	No
MW387501	NA	Salvia castanea	2021-10-19	EA	Central Himalaya to S. Central China	151590	82897	17595	25549	134	89	37	8	37.98	36.11	31.92	43.12	NA	No
MW381777	NA	Salvia chanroenica	2021-11-28	EA	S. Korea	151647	82882	17643	25561	133	88	37	8	37.97	36.1	31.96	43.07	NA	Yes
MW381779	NA	Salvia plebeia	2021-11-28	EA	Iran to S. Russian Far East and Vietnam, N. Sumatera, Philippines (N. Luzon), N. & E. Queensland to E. Victoria	151068	82449	17495	25562	134	89	37	8	38.02	36.14	32.01	43.1	NA	No
MT156377	NA	Salvia nipponica	2021-12-13	EA	SE. China, Central & S. Japan	151484	82747	17627	25555	134	89	37	8	37.95	36.09	31.87	43.07	NA	Yes
MT156375	NA	Salvia umbratica	2021-12-13	EA	Central & S. China	151640	82870	17568	25601	134	89	37	8	37.98	36.11	31.9	43.1	NA	Yes
MT156379	NA	Salvia grandifolia	2021-12-18	EA	China (Sichuan, Yunnan)	151118	82353	17601	25582	134	89	37	8	38.01	36.19	31.7	43.11	NA	Yes
MN125145	NC061230	Salvia substolonifera	2022-02-16	EA	S. China	151378	82635	17555	25594	132	87	37	8	38.04	36.14	32.17	43.13	NA	No
MN125144	NC061229	Salvia trijuga	2022-03-13	EA	Tibet to S. Central China	151392	82617	17591	25592	132	87	37	8	37.87	35.97	31.74	43.06	10.1080/23802359.2021.1991243	Yes
MW435411	NA	Salvia yunnanensis	2022-05-18	EA	S. Central China	151413	82652	17581	25590	132	87	37	8	38.02	36.14	32.03	43.11	10.3390/d14050324	Yes
MW435409	NA	Salvia plectranthoides	2022-05-18	EA	E. Himalaya to China	151416	82775	17563	25539	132	87	37	8	38.01	36.13	32.03	43.12	10.3390/d14050324	Yes
MW435408	NA	Salvia nanchuanensis var. pteridifolia	2022-05-18	EA	China (Sichuan)	151455	82831	17584	25520	132	87	37	8	38.01	36.12	32.05	43.14	10.3390/d14050324	No
MW435407	NA	Salvia nanchuanensis	2022-05-18	EA	S. Central China	151426	82791	17563	25536	132	87	37	8	38.02	36.14	31.99	43.13	10.3390/d14050324	Yes
MW435406	NA	Salvia honania	2022-05-18	EA	China (Henan, Hubei)	151522	82768	17586	25584	132	87	37	8	38.01	36.13	31.97	43.11	10.3390/d14050324	Yes
MW435405	NC063912	Salvia dabieshanensis	2022-05-18	EA	China (Anhui)	151330	82629	17587	25557	132	87	37	8	38.02	36.14	32.01	43.12	10.3390/d14050324	Yes
MW435404	NC063911	Salvia bulleyana	2022-05-18	EA	China (Yunnan)	151508	82809	17585	25557	132	87	37	8	38.01	36.14	32.01	43.12	10.3390/d14050324	Yes
OM617845	NA	Salvia bowleyana	2022-05-30	EA	SE. China	151387	82772	17573	25521	131	87	36	8	38.01	36.13	32.02	43.13	NA	Yes
MN062355	NC064054	Salvia sonchifolia	2022-06-01	EA	China (Yunnan) to Vietnam	151230	82711	17877	25321	132	87	37	8	38.05	36.21	32	43.2	NA	Yes
MN062354	NC064053	Salvia chienii	2022-06-01	EA	SE. China	151386	82771	17575	25520	132	87	37	8	38.02	36.13	32.01	43.14	NA	Yes
MN062352	NA	Salvia plebeia	2022-06-01	EA	Iran to S. Russian Far East and Vietnam, N. Sumatera, Philippines (N. Luzon), N. & E. Queensland to E. Victoria	151081	82464	17493	25562	132	87	37	8	38.01	36.14	32.01	43.1	NA	No
MN062351	NC064051	Salvia wardii	2022-06-01	EA	Tibet to Bhutan	151485	82768	17603	25557	132	87	37	8	37.97	36.08	31.92	43.12	NA	Yes
MN062349	NC064050	Salvia roborowskii	2022-06-01	EA	Himalaya to China	151649	82866	17591	25596	133	88	37	8	38	36.14	31.89	43.1	NA	No
MW435410	NC063913	Salvia subbipinnata	2022-06-03	EA	China (Zhejiang)	151388	82769	17541	25539	132	87	37	8	38.03	36.15	32.02	43.13	10.3390/d14050324	Yes
MZ666404	NA	Salvia prionitis	2022-08-10	EA	SE. China	151493	82766	17580	25573	134	89	37	8	37.99	36.12	32	43.09	NA	No
MW752202	NA	Salvia plebeia	2022-10-09	EA	Iran to S. Russian Far East and Vietnam, N. Sumatera, Philippines (N. Luzon), N. & E. Queensland to E. Victoria	151074	82457	17493	25562	134	89	37	8	38.01	36.14	32.01	43.1	NA	Yes
MW752203	NA	Salvia glabrescens	2022-10-09	EA	Japan (Honshu)	151476	82985	17369	25561	134	89	37	8	37.98	36.08	32.06	43.08	NA	Yes
MW752206	NA	Salvia roborowskii	2022-10-09	EA	Himalaya to China	151678	82889	17597	25596	134	89	37	8	37.99	36.13	31.9	43.1	NA	Yes
MW752207	NA	Salvia tricuspis	2022-10-09	EA	Central China	151633	82851	17590	25596	134	89	37	8	38	36.14	31.89	43.1	NA	Yes
MW752208	NA	Salvia umbratica	2022-10-09	EA	Central & S. China	151641	82871	17568	25601	134	89	37	8	37.98	36.11	31.9	43.1	NA	No
MW752209	NA	Salvia aerea	2022-10-09	EA	S. Central China	151492	82805	17611	25538	134	89	37	8	37.97	36.1	31.87	43.11	NA	Yes
MW752211	NA	Salvia luteistriata	2022-10-09	EA	China (Sichuan)	151583	82842	17583	25579	134	89	37	8	38	36.12	31.93	43.12	NA	Yes
MW752212	NA	Salvia japonica	2022-10-09	EA	S. China, Temp. E. Asia	151393	82778	17573	25521	134	89	37	8	38.02	36.13	32.02	43.14	NA	Yes
MW752213	NA	Salvia liguliloba	2022-10-09	EA	China (Anhui, Zhejiang)	151387	82773	17572	25521	134	89	37	8	38.02	36.13	32.02	43.14	NA	Yes
MW752214	NA	Salvia prionitis	2022-10-09	EA	SE. China	151387	82770	17575	25521	134	89	37	8	38.02	36.13	32.01	43.14	NA	Yes
MW752215	NA	Salvia scapiformis	2022-10-09	EA	Vietnam, SE. China, Taiwan, Philippines (N. Luzon)	151407	82792	17573	25521	134	89	37	8	38.01	36.13	32.01	43.14	NA	Yes
MW752205	NA	Salvia nubicola	2022-10-09	EA	E. Afghanistan to Himalaya	151632	82818	17622	25596	134	89	37	8	37.97	36.1	31.88	43.08	NA	Yes
MW752210	NA	Salvia castanea	2022-10-09	EA	Central Himalaya to S. Central China	151469	82783	17608	25539	134	89	37	8	37.98	36.11	31.88	43.1	NA	Yes
OP186468	NA	Salvia sikkimensis	2023-02-05	EA	East Himalaya, Nepal, Tibet	151104	82369	17559	25588	133	88	37	8	37.97	36.07	31.94	43.09	NA	No
CM056167	NA	Salvia scapiformis	2023-04-12	EA	Vietnam, SE. China, Taiwan, Philippines (N. Luzon)	150956	82260	17534	25581	NA	NA	NA	NA	37.99	36.15	31.67	43.11	10.1101/2022.08.15.504044	No
MT742542	NC057284	Salvia campanulata	2021-08-01	EA	Himalaya to S. Central China	151658	83006	17614	25519	131	86	37	8	37.92	36.03	31.84	43.09 43.12	NA	No
KR232566	NC027259	Salvia rosmarinus	2017-03-14	CAM	Medit	152462	83355	17962	25571 25574	134	89	37	8	37.99	36.19	31.9	43.07	NA	No
PNBA02000023	CM031495	Salvia splendens	2021-05-19	CASA	Brazil (Rio de Janeiro)	150607	82183	17857	25283 25284	/	/	/	/	38.04	36.2	31.85	43.2	NA	No
HF586694	NA	Salvia miltiorrhiza	2014-06-25	EA	Central & S. China to Vietnam	151262 151332	82698	17556	25539	133	88	37	8	38.02	36.15	32.01	43.12	24914614	No
MH261357	NC040121	Salvia chanryoenica	2018-11-03	EA	S. Korea	151689 151313	82527	17634	25576	131	86	37	8	37.95	36.09	31.98	43.06	33474391	No
MN520016	NC050895	Salvia digitaloides	2020-09-23	EA	S. Central China	152159 151759	83000	17579	25590	134	89	37	8	38.04	36.22	31.95	43.11	NA	No
MN341012	NA	Salvia yunnanensis	2021-01-16	EA	S. Central China	151338 151332	82612	17564	25578	132	87	37	8	38.02	36.14	32.04	43.12	33366104	No
MZ900991	NC058852	Salvia honania	2021-10-02	EA	China (Henan, Hubei)	151559 151558	82817	17575	25583	133	88	37	8	37.99	36.1	32.02	43.11	NA	No
OK094518	NA	Salvia chienii	2021-11-21	EA	SE. China	151530	82814	17574	25575 25567	133	88	37	8	38	36.13	32.03	43.07 43.08	NA	No
MW381778	NA	Salvia japonica	2021-11-28	EA	S. China, Temp. E. Asia	151394 150794	82778	16974	25521	132	87	37	8	38.01	36.13	32.1	43.13	NA	No
MZ855771	NA	Salvia liguliloba	2022-02-28	EA	China (Anhui, Zhejiang)	151490	82789	17577	25573 25551	133	88	37	8	38	36.12	32.01	43.09 43.12	NA	No
MN062353	NC064052	Salvia kiangsiensis	2022-06-01	EA	SE. China	152216	83611	17538	25534 25533	132	87	37	8	38.12	36.33	32.06	43.13	NA	No
Distribution region and Native range were summrized based on Kew Backbone Distributions (https://powo.science.kew.org/), CASA: Central and South America, CAM: Central Asia/Mediterranea, EA: East Asia.
Species maked in bold were the ones sequenced in this study.
Sequences were questionable in the last 12 lines of species in the table with red numbers (e.g., the reported length of CP was not match with the sum of lengths of the four regions, or the length of two IR regions were not equal.), and they were excluded from the phylogeny analysis.

## Sheet: Sheet1
Salvia nubicola
Salvia adenophora
Salvia aerea
Salvia aerea
Salvia azurea
Salvia bowleyana
Salvia bulleyana
Salvia bulleyana
Salvia campanulata
Salvia castanea
Salvia castanea
Salvia castanea
Salvia chanroenica
Salvia chanryoenica
Salvia chienii
Salvia chienii
Salvia curviflora
Salvia dabieshanensis
Salvia daiguii
Salvia deserta
Salvia digitaloides
Salvia digitaloides
Salvia glabrescens
Salvia glabrescens
Salvia glutinosa
Salvia glutinosa
Salvia grandifolia
Salvia hispanica
Salvia hispanica
Salvia hispanica
Salvia honania
Salvia honania
Salvia iodantha
Salvia japonica
Salvia japonica
Salvia japonica
Salvia karwinskii
Salvia kiangsiensis
Salvia leucantha
Salvia leucantha
Salvia liguliloba
Salvia liguliloba
Salvia liguliloba
Salvia luteistriata
Salvia luteistriata
Salvia madrensis
Salvia meiliensis
Salvia merjamie
Salvia microphylla
Salvia miltiorrhiza
Salvia miltiorrhiza
Salvia miltiorrhiza
Salvia nanchuanensis
Salvia nanchuanensis
Salvia nanchuanensis var. pteridifolia
Salvia nilotica
Salvia nipponica
Salvia nubicola
Salvia officinalis
Salvia officinalis
Salvia officinalis
Salvia officinalis
Salvia officinalis
Salvia officinalis
Salvia officinalis
Salvia officinalis
Salvia oxyphora
Salvia pansamalensis
Salvia petrophila
Salvia plebeia
Salvia plebeia
Salvia plebeia
Salvia plebeia
Salvia plectranthoides
Salvia prattii
Salvia prionitis
Salvia prionitis
Salvia przewalskii
Salvia przewalskii
Salvia roborowskii
Salvia roborowskii
Salvia roborowskii
Salvia rosmarinus
Salvia rosmarinus
Salvia rosmarinus
Salvia scapiformis
Salvia scapiformis
Salvia sclarea
Salvia semiatrata
Salvia sikkimensis
Salvia sikkimensis
Salvia sonchifolia
Salvia splendens
Salvia splendens
Salvia splendens
Salvia splendens
Salvia subbipinnata
Salvia substolonifera
Salvia tiliifolia
Salvia tricuspis
Salvia tricuspis
Salvia trijuga
Salvia trijuga
Salvia tubifera
Salvia umbratica
Salvia umbratica
Salvia wardii
Salvia yangii
Salvia yangii
Salvia yangii
Salvia yunnanensis
Salvia yunnanensis
Salvia yunnanensis
Salvia yunnanensis
