# Supplementary material for: Comparative and phylogenetic analysis of complete chloroplast genome sequences of Salvia regarding its worldwide distribution
Source: Sci Rep. 2023 Aug 31;13:14268. doi: 10.1038/s41598-023-41198-y (PMC10471775; doi:10.1038/s41598-023-41198-y)
Supplement: Supplementary file 2 — Supplementary Table S2. [file 41598_2023_41198_MOESM2_ESM.xlsx]

## Sheet: CP-GAVAS2
Table S2 Gene list of the five sequenced Salvia species
Accession number	Species	Category of genes	Group of genes	Name(s) of genes
MT156365	Salvia microphylla	Self-replication	Large subunit of ribosome	rpl14、*rpl16、*rpl2(2)、rpl20、rpl22、rpl23(2)、rpl32、rpl33、rpl36
			Small subunit of ribosome	rps2、rps3、rps4、rps7(2)、rps8、rps11、rps12(2)、rps14、rps15、rps16、rps18、rps19
			DNA dependent RNA polymerase	rpoA、rpoB、rpoC1、rpoC2
			Ribosomal RNAs（rRNA）	rrn4.5(2)、rrn5(2)、rrn16(2)、rrn23(2)
			Transfer RNAs (tRNA)	*trnA-UGC(2)、trnC-GCA、trnD-GUC、trnE-UUC、trnF-GAA、trnfM-CAU、trnG-GCC、*trnG-UCC、trnH-GUG、trnI-CAU(2)、*trnI-GAU(2)、*trnK-UUU、trnL-CAA(2)、*trnL-UAA、trnL-UAG、trnM-CAU、trnN-GUU(2)、trnP-UGG、trnQ-UUG、trnR-ACG(2)、trnR-UCU、trnS-GCU、trnS-GGA、trnS-UGA、trnT-GGU、trnT-UGU、trnV-GAC(2)、*trnV-UAC、trnW-CCA、trnY-GUA
		Photosynthesis	Subunits of photosystem I	psaA、psaB、psaC、psaI、psaJ
			Subunits of photosystem II	psbA、psbB、psbC、psbD、psbE、psbF、psbH、psbI、psbJ、psbK、psbL、psbM、psbN、psbT、psbZ、**ycf3
			Subunit of rubisco	rbcL
			Subunits of NADH-dehydrogenase	*ndhA、*ndhB(2)、ndhC、ndhD、ndhE、ndhF、ndhG、ndhH、ndhI、ndhJ、ndhK
			Subunits of cytochrome b/f complex	petA、*petB、*petD、petG、petL、petN
			Subunits of ATP synthase	atpA、atpB、atpE、**atpF、atpH、atpI
		Other genes	Translational initiation factor	infA
			Maturase	matK
			Protease	**clpP
			Envelop membrane protein	cemA
			Subunit of Acetyl-CoA-carboxylase	accD
			c-type cytochrom synthesis gene	ccsA
		unknown function	Conserved open reading frames	ycf1(2)、ycf2(2)、ycf4、ycf15(2)
MT156366	Salvia iodantha	Self-replication	Large subunit of ribosome	rpl14、*rpl16、*rpl2(2)、rpl20、rpl22、rpl23(2)、rpl32、rpl33、rpl36
			Small subunit of ribosome	rps2、rps3、rps4、rps7(2)、rps8、rps11、rps12(2)、rps14、rps15、rps16、rps18、rps19
			DNA dependent RNA polymerase	rpoA、rpoB、rpoC1、rpoC2
			Ribosomal RNAs（rRNA）	rrn4.5(2)、rrn5(2)、rrn16(2)、rrn23(2)
			Transfer RNAs (tRNA)	*trnA-UGC(2)、trnC-GCA、trnD-GUC、trnE-UUC、trnF-GAA、trnfM-CAU、trnG-GCC、*trnG-UCC、trnH-GUG、trnI-CAU(2)、*trnI-GAU(2)、*trnK-UUU、trnL-CAA(2)、*trnL-UAA、trnL-UAG、trnM-CAU、trnN-GUU(2)、trnP-UGG、trnQ-UUG、trnR-ACG(2)、trnR-UCU、trnS-GCU、trnS-GGA、trnS-UGA、trnT-GGU、trnT-UGU、trnV-GAC(2)、*trnV-UAC、trnW-CCA、trnY-GUA
		Photosynthesis	Subunits of photosystem I	psaA、psaB、psaC、psaI、psaJ
			Subunits of photosystem II	psbA、psbB、psbC、psbD、psbE、psbF、psbH、psbI、psbJ、psbK、psbL、psbM、psbN、psbT、psbZ、**ycf3
			Subunit of rubisco	rbcL
			Subunits of NADH-dehydrogenase	*ndhA、*ndhB(2)、ndhC、ndhD、ndhE、ndhF、ndhG、ndhH、ndhI、ndhJ、ndhK
			Subunits of cytochrome b/f complex	petA、*petB、*petD、petG、petL、petN
			Subunits of ATP synthase	atpA、atpB、atpE、**atpF、atpH、atpI
		Other genes	Translational initiation factor	infA
			Maturase	matK
			Protease	**clpP
			Envelop membrane protein	cemA
			Subunit of Acetyl-CoA-carboxylase	accD
			c-type cytochrom synthesis gene	ccsA
		unknown function	Conserved open reading frames	ycf1(2)、ycf2(2)、ycf4、ycf15(2)
MT156371	Salvia azurea	Self-replication	Large subunit of ribosome	rpl14、*rpl16、*rpl2(2)、rpl20、rpl22、rpl23(2)、rpl32、rpl33、rpl36
			Small subunit of ribosome	rps2、rps3、rps4、rps7(2)、rps8、rps11、rps12(2)、rps14、rps15、rps16、rps18、rps19(2)
			DNA dependent RNA polymerase	rpoA、rpoB、rpoC1、rpoC2
			Ribosomal RNAs（rRNA）	rrn4.5(2)、rrn5(2)、rrn16(2)、rrn23(2)
			Transfer RNAs (tRNA)	*trnA-UGC(2)、trnC-GCA、trnD-GUC、trnE-UUC、trnF-GAA、trnfM-CAU、trnG-GCC、*trnG-UCC、trnH-GUG、trnI-CAU(2)、*trnI-GAU(2)、*trnK-UUU、trnL-CAA(2)、*trnL-UAA、trnL-UAG、trnM-CAU、trnN-GUU(2)、trnP-UGG、trnQ-UUG、trnR-ACG(2)、trnR-UCU、trnS-GCU、trnS-GGA、trnS-UGA、trnT-GGU、trnT-UGU、trnV-GAC(2)、*trnV-UAC、trnW-CCA、trnY-GUA
		Photosynthesis	Subunits of photosystem I	psaA、psaB、psaC、psaI、psaJ
			Subunits of photosystem II	psbA、psbB、psbC、psbD、psbE、psbF、psbH、psbI、psbJ、psbK、psbL、psbM、psbN、psbT、psbZ、**ycf3
			Subunit of rubisco	rbcL
			Subunits of NADH-dehydrogenase	*ndhA、*ndhB(2)、ndhC、ndhD、ndhE、ndhF、ndhG、ndhH、ndhI、ndhJ、ndhK
			Subunits of cytochrome b/f complex	petA、*petB、*petD、petG、petL、petN
			Subunits of ATP synthase	atpA、atpB、atpE、**atpF、atpH、atpI
		Other genes	Translational initiation factor	infA
			Maturase	matK
			Protease	**clpP
			Envelop membrane protein	cemA
			Subunit of Acetyl-CoA-carboxylase	accD
			c-type cytochrom synthesis gene	ccsA
		unknown function	Conserved open reading frames	ycf1(2)、ycf2(2)、ycf4、ycf15(2)
MT156375	Salvia umbratica	Self-replication	Large subunit of ribosome	rpl14、*rpl16、*rpl2(2)、rpl20、rpl22、rpl23(2)、rpl32、rpl33、rpl36
			Small subunit of ribosome	rps2、rps3、rps4、rps7(2)、rps8、rps11、rps12(2)、rps14、rps15、rps16、rps18、rps19(2)
			DNA dependent RNA polymerase	rpoA、rpoB、rpoC1、rpoC2
			Ribosomal RNAs（rRNA）	rrn4.5(2)、rrn5(2)、rrn16(2)、rrn23(2)
			Transfer RNAs (tRNA)	*trnA-UGC(2)、trnC-GCA、trnD-GUC、trnE-UUC、trnF-GAA、trnfM-CAU、trnG-GCC、*trnG-UCC、trnH-GUG、trnI-CAU(2)、*trnI-GAU(2)、*trnK-UUU、trnL-CAA(2)、*trnL-UAA、trnL-UAG、trnM-CAU、*trnN-GUU(2)、trnP-UGG、trnQ-UUG、trnR-ACG(2)、trnR-UCU、trnS-GCU、trnS-GGA、trnS-UGA、trnT-GGU、trnT-UGU、trnV-GAC(2)、*trnV-UAC、trnW-CCA、trnY-GUA、
		Photosynthesis	Subunits of photosystem I	psaA、psaB、psaC、psaI、psaJ
			Subunits of photosystem II	psbA、psbB、psbC、psbD、psbE、psbF、psbH、psbI、psbJ、psbK、psbL、psbM、psbN、psbT、psbZ、**ycf3
			Subunit of rubisco	rbcL
			Subunits of NADH-dehydrogenase	*ndhA、*ndhB(2)、ndhC、ndhD、ndhE、ndhF、ndhG、ndhH、ndhI、ndhJ、ndhK
			Subunits of cytochrome b/f complex	petA、*petB、*petD、petG、petL、petN
			Subunits of ATP synthase	atpA、atpB、atpE、**atpF、atpH、atpI
		Other genes	Translational initiation factor	infA
			Maturase	matK
			Protease	**clpP
			Envelop membrane protein	cemA
			Subunit of Acetyl-CoA-carboxylase	accD
			c-type cytochrom synthesis gene	ccsA
		unknown function	Conserved open reading frames	ycf1(2)、ycf2(2)、ycf4、ycf15(2)
MT156377	Salvia nipponica	Self-replication	Large subunit of ribosome	rpl14、*rpl16、*rpl2(2)、rpl20、rpl22、rpl23(2)、rpl32、rpl33、rpl36
			Small subunit of ribosome	rps2、rps3、rps4、rps7(2)、rps8、rps11、rps12(2)、rps14、rps15、rps16、rps18、rps19(2)
			DNA dependent RNA polymerase	rpoA、rpoB、rpoC1、rpoC2
			Ribosomal RNAs（rRNA）	rrn4.5(2)、rrn5(2)、rrn16(2)、rrn23(2)
			Transfer RNAs (tRNA)	*trnA-UGC(2)、trnC-GCA、trnD-GUC、trnE-UUC、trnF-GAA、trnfM-CAU、trnG-GCC、*trnG-UCC、trnH-GUG、trnI-CAU(2)、*trnI-GAU(2)、*trnK-UUU、trnL-CAA(2)、*trnL-UAA、trnL-UAG、trnM-CAU、trnN-GUU(2)、trnP-UGG、trnQ-UUG、trnR-ACG(2)、trnR-UCU、trnS-GCU、trnS-GGA、trnS-UGA、trnT-GGU、trnT-UGU、trnV-GAC(2)、trnV-UAC、trnW-CCA、trnY-GUA、
		Photosynthesis	Subunits of photosystem I	psaA、psaB、psaC、psaI、psaJ
			Subunits of photosystem II	psbA、psbB、psbC、psbD、psbE、psbF、psbH、psbI、psbJ、psbK、psbL、psbM、psbN、psbT、psbZ、**ycf3
			Subunit of rubisco	rbcL
			Subunits of NADH-dehydrogenase	*ndhA、*ndhB(2)、ndhC、ndhD、ndhE、ndhF、ndhG、ndhH、ndhI、ndhJ、ndhK
			Subunits of cytochrome b/f complex	petA、*petB、*petD、petG、petL、petN
			Subunits of ATP synthase	atpA、atpB、atpE、**atpF、atpH、atpI
		Other genes	Translational initiation factor	infA
			Maturase	matK
			Protease	**clpP
			Envelop membrane protein	cemA
			Subunit of Acetyl-CoA-carboxylase	accD
			c-type cytochrom synthesis gene	ccsA
		unknown function	Conserved open reading frames	ycf1(2)、ycf2(2)、ycf4、ycf15(2)
*: Gene containing a single intron; **: Gene containing two introns; (2): two gene copies in IRs
